# Supplementary material for: Survey of Tetrodotoxins (TTXs) in Gastropods, Sea Urchins, and Blue Crabs from the Adriatic Sea: First Report in Paracentrotus lividus
Source: Foods. 2025 Nov 25;14(23):4036. doi: 10.3390/foods14234036 (PMC12691885; doi:10.3390/foods14234036)
Supplement: Supplementary file 1 [file foods-14-04036-s001.zip]

Archive with 1 entries (1 files):
- foods-3972006-supplementary.pdf
